# Supplementary material for: Omics Path to Increasing Productivity in Less-Studied Crops Under Changing Climate—Lentil a Case Study
Source: Front Plant Sci. 2022 May 9;13:813985. doi: 10.3389/fpls.2022.813985 (PMC9125188; doi:10.3389/fpls.2022.813985)
Supplement: Supplementary file 1 [file Table_1.XLSX]

## Sheet: Sheet1
Supplementary Table 1. Common set of DEGs obtained in transcriptomes during heat stress and stemphylium blight infection
Common DEGs	GO
Protein phosphatase 2A regulatory B subunit family protein	GO:0000159, GO:0005488, GO:0007165, GO:0008601, GO:0034047
Tryptophan synthase beta type 2	GO:0000162, GO:0004834
Beta-amylase	GO:0000272, GO:0016161
Phospholipid-transporting ATPase	GO:0000287, GO:0004012, GO:0005524, GO:0016021, GO:0045332
Peptidyl-prolyl cis-trans isomerase	GO:0000413, GO:0003755, GO:0006457, GO:0009535, GO:0009543
Histone H3	GO:0000786, GO:0003677, GO:0005634, GO:0016021, GO:0046982
Histone H2B	GO:0000786, GO:0003677, GO:0005634, GO:0046982
Condensin complex subunit 2	GO:0000796, GO:0005737, GO:0007076
Serine/Threonine kinase domain protein	GO:0000911, GO:0004672, GO:0005515, GO:0005524, GO:0006468, GO:0009524, GO:0009558
Serine/Threonine kinase family protein	GO:0000914, GO:0004672, GO:0005524, GO:0005819, GO:0006468, GO:0008017, GO:0009506, GO:0009524, GO:0009556, GO:0009574, GO:0010245, GO:0010342
RNA-dependent RNA polymerase family protein	GO:0001172, GO:0003968
LRR receptor-like kinase family protein	GO:0001558, GO:0001944, GO:0004674, GO:0005515, GO:0005524, GO:0005739, GO:0006468, GO:0009664, GO:0009944, GO:0009965, GO:0010103, GO:0010148, GO:0016021, GO:0030155, GO:0042277, GO:0042742, GO:0048281, GO:0050832, GO:0051302, GO:0070370, GO:2000027
Cationic amino acid transporter 2, vacuolar protein	GO:0003333, GO:0015171, GO:0016021
Myb transcription factor mixta-like protein	GO:0003677
Remorin	GO:0003677
AP2 domain class transcription factor	GO:0003677, GO:0003700, GO:0005634, GO:0006355
AP2 domain transcription factor	GO:0003677, GO:0003700, GO:0005634, GO:0006355
Ethylene response factor	GO:0003677, GO:0003700, GO:0005634, GO:0006355
AP2-EREBP transcription factor	GO:0003677, GO:0003700, GO:0005634, GO:0006355
AP2-like ethylene-responsive transcription factor	GO:0003677, GO:0003700, GO:0005634, GO:0006355, GO:0007276, GO:0010492, GO:0042127, GO:1905392
MADS-box protein	GO:0003677, GO:0003700, GO:0005634, GO:0006355, GO:0010077, GO:0010154, GO:0046983
MADS-box transcription factor	GO:0003677, GO:0003700, GO:0005634, GO:0006355, GO:0046983
B3 DNA-binding domain protein	GO:0003677, GO:0005634, GO:0006355
NAC transcription factor-like protein	GO:0003677, GO:0005634, GO:0006355
Dof domain zinc finger protein	GO:0003677, GO:0006355
DOF domain, zinc finger protein	GO:0003677, GO:0006355
Myb transcription factor	GO:0003677, GO:0009751
Calcium-transporting ATPase	GO:0003690, GO:0006355
Transcription factor bZIP	GO:0003700, GO:0005634, GO:0005737, GO:0006355, GO:0010310, GO:0010629, GO:0043565, GO:0044212, GO:0090342
Homeobox associated leucine zipper protein	GO:0003700, GO:0005634, GO:0006355, GO:0043565
GATA transcription factor, putative	GO:0003700, GO:0005634, GO:0008270, GO:0043565, GO:0045893
Homeobox leucine zipper protein	GO:0003700, GO:0005634, GO:0009965, GO:0010434, GO:0010582, GO:0043565, GO:0045893, GO:0048510
BZIP transcription factor	GO:0003700, GO:0005634, GO:0033613, GO:0043565, GO:0045893
GATA type zinc finger transcription factor family protein	GO:0003700, GO:0006355, GO:0007623, GO:0008270, GO:0043565, GO:0044212
Ribonuclease T2 family protein	GO:0003723, GO:0033897, GO:0090502
Eukaryotic translation initiation factor 2c	GO:0003743, GO:0005515, GO:0006413
Cinnamoyl-CoA reductase	GO:0003824, GO:0005829, GO:0050662, GO:0080110
Cinnamoyl-CoA reductase-like protein	GO:0003824, GO:0050662
2-oxoisovalerate dehydrogenase subunit alpha	GO:0003863, GO:0046872, GO:0005759, GO:0005739
ATP-dependent 6-phosphofructokinase	GO:0003872, GO:0005524, GO:0005737, GO:0006002, GO:0046872, GO:0061615
Nucleic acid-binding protein	GO:0003950
Purple acid phosphatase	GO:0003993, GO:0016311, GO:0046872
Aldehyde dehydrogenase	GO:0004030, GO:0006081, GO:0055114
Asparagine synthetase	GO:0004066, GO:0006529
Asparagine synthetase, root [glutamine-hydrolyzing] (6.3.5.4) (Glutamine-dependent asparagine synthetase)	GO:0004066, GO:0006529
Eukaryotic-type carbonic anhydrase	GO:0004089, GO:0006730, GO:0008270
O-acyltransferase WSD1-like protein	GO:0004144, GO:0045017
Subtilisin-like serine protease	GO:0004252, GO:0006508, GO:0009505, GO:0048046, GO:0048359, GO:0080001
Cytochrome P450 family 87 protein	GO:0004497, GO:0005506, GO:0005886, GO:0016705, GO:0020037, GO:0055114
Cytochrome P450	GO:0004497, GO:0005506, GO:0016021, GO:0016705, GO:0020037, GO:0055114
Cytochrome P450 family 72 protein	GO:0004497, GO:0005506, GO:0016021, GO:0016705, GO:0020037, GO:0055114
Cytochrome P450 family 82 protein	GO:0004497, GO:0005506, GO:0016021, GO:0016705, GO:0020037, GO:0055114
Cytochrome P450 family flavone synthase	GO:0004497, GO:0005506, GO:0016021, GO:0016705, GO:0020037, GO:0055114
Cytochrome P450 family monooxygenase	GO:0004497, GO:0005506, GO:0016021, GO:0016705, GO:0020037, GO:0055114
Cytochrome P450-dependent fatty acid hydroxylase	GO:0004497, GO:0005506, GO:0016021, GO:0016705, GO:0020037, GO:0055114
Cytochrome P450 family fatty acid hydroperoxide lyase	GO:0004497, GO:0005506, GO:0016705, GO:0016829, GO:0020037, GO:0055114
Cytochrome P450 94A1 (1.14.-.-) (P450-dependent fatty acid omega-hydroxylase)	GO:0004497, GO:0005506, GO:0016705, GO:0020037, GO:0055114
Cytochrome P450 family 71 protein	GO:0004497, GO:0005506, GO:0016705, GO:0020037, GO:0055114
Cytochrome P450 family protein	GO:0004497, GO:0005506, GO:0016705, GO:0020037, GO:0055114
Cytochrome P450 monooxygenase	GO:0004497, GO:0005506, GO:0016705, GO:0020037, GO:0055114
Flavin-binding monooxygenase-like protein	GO:0004499, GO:0050660, GO:0050661, GO:0055114
Xyloglucan endotransglucosylase/hydrolase	GO:0004553, GO:0005618, GO:0010411, GO:0016762, GO:0042546, GO:0048046, GO:0071555
Glucan endo-1,3-beta-glucosidase-like protein	GO:0004553, GO:0005773, GO:0005975, GO:0009505, GO:0009506, GO:0046658
Chitinase	GO:0004553, GO:0005975
Glucan endo-1,3-beta-glucosidase	GO:0004553, GO:0005975
Thioredoxin	GO:0004565, GO:0005975
Peroxidase	GO:0004601, GO:0005576, GO:0006979, GO:0016021, GO:0020037, GO:0042744, GO:0046872, GO:0055114, GO:0098869
Polygalacturonase/glycoside hydrolase family protein	GO:0004650, GO:0005576, GO:0005773, GO:0005975, GO:0009505, GO:0071555
Polygalacturonase	GO:0004650, GO:0005576, GO:0005975, GO:0071555
Polygalacturonase plant-like protein	GO:0004650, GO:0005576, GO:0005975, GO:0071555
Leucine-rich receptor-like kinase family protein	GO:0004672, GO:0005515, GO:0005524, GO:0005886, GO:0006468, GO:0016021
LRR receptor-like kinase	GO:0004672, GO:0005515, GO:0005524, GO:0006468, GO:0016021
Non-specific serine/threonine protein kinase	GO:0004672, GO:0005524, GO:0006468
Tyrosine kinase family protein	GO:0004672, GO:0005524, GO:0006468
Receptor-like Serine/Threonine-kinase plant	GO:0004672, GO:0005524, GO:0006468
Serine/threonine protein kinase	GO:0004672, GO:0005524, GO:0006468
Serine/Threonine-kinase OXI1-like protein	GO:0004672, GO:0005524, GO:0006468, GO:0006979, GO:0009611, GO:0019901
Serine/threonine-protein kinase	GO:0004672, GO:0005524, GO:0006468, GO:0030246
LRR kinase family protein	GO:0004674, GO:0005515, GO:0005524, GO:0006468, GO:0016021
MAP kinase kinase kinase	GO:0004674, GO:0005524, GO:0043622, GO:0046777, GO:0048046
Receptor-like kinase	GO:0004713, GO:0005515, GO:0005524, GO:0016021, GO:0018108
Cysteine-rich receptor-like protein kinase	GO:0004713, GO:0005524, GO:0018108
Protein phosphatase 2C-like protein	GO:0004721, GO:0046872
Serine/threonine phosphatase family, 2C domain protein	GO:0004721, GO:0046872
E3 ubiquitin-protein ligase BAH1-like protein	GO:0004842, GO:0005515, GO:0005634, GO:0005886, GO:0008270, GO:0009626, GO:0009627, GO:0009697, GO:0009751, GO:0010167, GO:0010337, GO:0016874, GO:0042742, GO:0080021
F-box SKP2A-like protein	GO:0004842, GO:0005515, GO:0005634, GO:0010311, GO:0016567, GO:0019005, GO:0031146, GO:0051781, GO:0071365
E3 ubiquitin-protein ligase ATL23-like protein	GO:0004842, GO:0005515, GO:0008270, GO:0016021, GO:0016567
Armadillo/beta-catenin repeat protein	GO:0004842, GO:0005634, GO:0031648, GO:0043621, GO:0051865, GO:2000022
Pectinesterase	GO:0004857, GO:0005618, GO:0030599, GO:0042545, GO:0043086, GO:0045330, GO:0045490
Glutamate receptor 3.2	GO:0004930, GO:0004970, GO:0005234, GO:0005262, GO:0005886, GO:0006816, GO:0007186, GO:0009507, GO:0009611, GO:0016021, GO:0019722, GO:0035235, GO:0070417, GO:0071230, GO:0071260, GO:0071311
Chlorophyll a/b-binding protein	GO:0005198, GO:0009522, GO:0009523, GO:0009535, GO:0009635, GO:0009644, GO:0009737, GO:0009769, GO:0010119, GO:0016021, GO:0016168, GO:0018298, GO:0046872
Extensin-like repeat protein	GO:0005199, GO:0005576
Peptide/nitrate transporter	GO:0005215, GO:0005886, GO:0006857, GO:0009624, GO:0016021
Patellin-3 protein	GO:0005215, GO:0006810, GO:0009507, GO:0016021
Peptide/nitrate transporter plant	GO:0005215, GO:0006810, GO:0016021
Peptide transporter	GO:0005215, GO:0006857, GO:0016021
Proton-dependent oligopeptide transport family protein	GO:0005215, GO:0006857, GO:0016021
Cyclic nucleotide-gated ion channel-like protein	GO:0005216, GO:0016021, GO:0034220
High affinity inorganic phosphate transporter	GO:0005315, GO:0006817, GO:0016021, GO:0055085
Cyclin-like protein	GO:0005488
Cytochrome P450 family 94 protein	GO:0005506, GO:0005773, GO:0006631, GO:0010345, GO:0018685, GO:0020037, GO:0055114
GA 20-oxidase	GO:0005506, GO:0009686, GO:0009739, GO:0009826, GO:0009908, GO:0045544, GO:0048366, GO:0048575, GO:0055114
Gibberellin 20-oxidase	GO:0005506, GO:0016491, GO:0055114
Cytochrome P450 94A2 (1.14.-.-) (P450-dependent fatty acid omega-hydroxylase)	GO:0005506, GO:0016705, GO:0020037, GO:0055114
Primary amine oxidase (1.4.3.21	GO:0005507, GO:0008131, GO:0009308, GO:0048038, GO:0055114
Laccase	GO:0005507, GO:0046274, GO:0048046, GO:0052716, GO:0055114
Cysteine-rich receptor-kinase-like protein	GO:0005515
F-box plant-like protein	GO:0005515
F-box protein interaction domain protein	GO:0005515
Formin-like protein	GO:0005515
Pentatricopeptide (PPR) repeat protein	GO:0005515
TPR repeat protein	GO:0005515
Transducin/WD-like repeat-protein	GO:0005515
F-box/RNI/FBD-like domain protein	GO:0005515
Polygalacturonase inhibitor	GO:0005515
Transducin/WD40 domain protein	GO:0005515
Disease resistance protein (TIR-NBS-LRR class), putative	GO:0005515, GO:0005524, GO:0006952, GO:0007165, GO:0043531
Auxin-induced protein	GO:0005515, GO:0005634, GO:0006355, GO:0009734
Disease resistance protein (TIR-NBS class)	GO:0005515, GO:0005886, GO:0007165
Lipoxygenase	GO:0005515, GO:0006633, GO:0016702, GO:0031408, GO:0046872, GO:0055114
Disease resistance protein (TIR-NBS-LRR class)	GO:0005515, GO:0006952, GO:0007165, GO:0043531
RING-H2 zinc finger protein	GO:0005515, GO:0008270, GO:0016021
Ankyrin repeat protein	GO:0005515, GO:0016021
C2 calcium/lipid-binding and GRAM domain protein	GO:0005515, GO:0016021
Nucleotide-sugar transporter family protein	GO:0005515, GO:0016021
Receptor-like protein	GO:0005515, GO:0016301, GO:0016310
ROP-interactive CRIB motif protein, putative	GO:0005515, GO:0016301, GO:0016310
Glutathione S-transferase, amino-terminal domain protein	GO:0005515, GO:0016740
Plant calmodulin-binding-like protein	GO:0005516
Calmodulin-binding family protein	GO:0005516, GO:0005634, GO:0005737, GO:0010119, GO:0010197, GO:0010200
Glucosidase II beta subunit-like protein	GO:0005516, GO:0005783, GO:0042742
Calmodulin-binding protein	GO:0005516, GO:0006950
Heat shock cognate 70 kDa protein	GO:0005524
Succinate dehydrogenase [ubiquinone] flavoprotein subunit, mitochondrial	GO:0005524, GO:0005618, GO:0005749, GO:0006099, GO:0008177, GO:0022900, GO:0050660, GO:0050897
Pyruvate, phosphate dikinase, chloroplastic	GO:0005524, GO:0005634, GO:0005829, GO:0006090, GO:0009570, GO:0016301, GO:0016310, GO:0050242
Growth-regulating factor-like protein	GO:0005524, GO:0005634, GO:0006355
DNA mismatch repair protein msh6	GO:0005524, GO:0006298, GO:0030983
Ribulose bisphosphate carboxylase/oxygenase activase	GO:0005524, GO:0009535
ABC transporter B family protein	GO:0005524, GO:0016021, GO:0042626, GO:0055085
ABC transporter-like family-protein	GO:0005524, GO:0016021, GO:0042626, GO:0055085
Clathrin assembly protein	GO:0005543
Expansin-B1-like protein	GO:0005576
Expansin A10	GO:0005576, GO:0005618, GO:0009664, GO:0016020
Expansin-like protein B1	GO:0005576, GO:0019953
Germin family 1 protein	GO:0005576, GO:0030145, GO:0045735
GDSL-like lipase/acylhydrolase	GO:0005618, GO:0009534, GO:0016788, GO:0048046
Two-component response regulator ARR3-like protein	GO:0005622, GO:0000160
Nucleoredoxin, putative	GO:0005622, GO:0035556, GO:0045454
Monothiol glutaredoxin-S2	GO:0005623, GO:0009055, GO:0015035, GO:0045454
Glutaredoxin-C1 protein	GO:0005623, GO:0009055, GO:0015035, GO:0045454, GO:0055114
Polyubiquitin 3	GO:0005634, GO:0005773, GO:0010224, GO:0006511
Cytosolic fructose-1 6-bisphosphatase	GO:0005634, GO:0005829, GO:0005983, GO:0005986, GO:0006001, GO:0009737, GO:0009750, GO:0015979, GO:0016311, GO:0030388, GO:0042132
DNA polymerase delta subunit 4	GO:0005634, GO:0006260
Protodermal factor 2 isoform 1	GO:0005634, GO:0006355, GO:0008289, GO:0043565
MYB-like transcription factor family protein	GO:0005634, GO:0006355, GO:0010628, GO:0016036, GO:0043565
Nuclear transcription factor Y protein	GO:0005634, GO:0006355, GO:0043565, GO:0046982
TCP family transcription factor	GO:0005634, GO:0008283, GO:0009735, GO:0009737, GO:0009739, GO:0010029, GO:0010229, GO:0031347
Germin-like protein	GO:0005634, GO:0009409, GO:0009505, GO:0009735, GO:0030145, GO:0031012, GO:0045735, GO:0048046
Squamosa promoter-binding-like protein	GO:0005634, GO:0044212, GO:0048510, GO:0048653
Glycerophosphoryl diester phosphodiesterase family protein	GO:0005773, GO:0006629, GO:0008081
Reticulon-like protein	GO:0005789, GO:0016021
Cellulose synthase-like protein	GO:0005794, GO:0009414, GO:0009651, GO:0016021, GO:0016760, GO:0030244, GO:0048367, GO:0051753, GO:0071555, GO:0071669, GO:0097502
Seed biotin-containing protein SBP65 (Seed biotinylated protein of 65 kDa)	GO:0005829
Late embryogenesis abundant protein group 3 protein	GO:0005829
Aldo/keto reductase family oxidoreductase	GO:0005829, GO:0010349, GO:0019853
Cysteine proteinase superfamily protein	GO:0005886
ATP-dependent Clp protease	GO:0005886, GO:0006855, GO:0015238, GO:0015297, GO:0016021, GO:0071244, GO:1902456
Bidirectional sugar transporter	GO:0005886, GO:0008643, GO:0016021
Auxin efflux carrier component	GO:0005886, GO:0009734, GO:0010105, GO:0010540, GO:0016021, GO:0048767, GO:0055085, GO:1901332
CASP-like protein	GO:0005886, GO:0016021
DNA-3-methyladenine glycosylase I	GO:0006284, GO:0008725
Ribosomal protein L7Ae/L30e/S12e/Gadd45 family protein	GO:0006412, GO:0003735, GO:0005840
Aspartic protease in GUARD CELL-like protein	GO:0006508, GO:0008233
Cysteine proteinase	GO:0006508, GO:0008233
Eukaryotic aspartyl protease family protein	GO:0006508, GO:0008233
Zinc finger protein, putative	GO:0006629, GO:0016021, GO:0016298
3-ketoacyl-CoA synthase	GO:0006633, GO:0016021, GO:0016747
3-oxoacyl-(Acyl carrier) synthase II	GO:0006633, GO:0016747
Temperature-sensitive omega-3 fatty acid desaturase	GO:0006636, GO:0016717, GO:0031969
Folate/biopterin transporter	GO:0006810, GO:0016021
Protein DETOXIFICATION	GO:0006855, GO:0015238, GO:0015297, GO:0016021
Pathogenesis-related protein bet V I family protein	GO:0006952, GO:0009607
LRR and NB-ARC domain disease resistance protein	GO:0006952, GO:0016021, GO:0043531
Disease resistance protein (CC-NBS-LRR class) family protein	GO:0006952, GO:0043531
NBS-LRR type disease resistance protein	GO:0006952, GO:0043531
PAK-box/P21-Rho-binding domain Rho GTPase activating protein	GO:0007165
Glycerol-3-phosphate acyltransferase	GO:0008152, GO:0016021, GO:0016746
1-acyl-sn-glycerol-3-phosphate acyltransferase-like protein	GO:0008152, GO:0016021, GO:0016746
Carboxylesterase	GO:0008152, GO:0016787
IAA-amino acid hydrolase ILR1-like protein	GO:0008152, GO:0016787
Methyltransferase PMT16, putative	GO:0008168, GO:0016021, GO:0032259
Caffeic acid O-methyltransferase	GO:0008171, GO:0032259, GO:0046983
Sulfate transporter 3.4-like protein	GO:0008271, GO:0008272, GO:0009506, GO:0016021, GO:0055085
Sulfate transporter 3.1-like protein	GO:0008271, GO:0016021, GO:1902358
1-aminocyclopropane-1-carboxylate synthase	GO:0008483, GO:0009058, GO:0030170
Ammonium transporter	GO:0008519, GO:0016021, GO:0072488
Nucleotide/sugar transporter family protein	GO:0008643, GO:0016021
Endoglucanase	GO:0008810, GO:0030245
Seed maturation protein PM39, putative	GO:0009409, GO:0009414, GO:0009651, GO:0009738, GO:0010150
Aspartic proteinase nepenthesin-like protein	GO:0009505
Pathogenesis-related thaumatin family protein	GO:0009505, GO:0009506
Longifolia protein	GO:0009506
Chaperone DnaJ domain protein	GO:0009507
GA protein	GO:0009507
Allene oxide cyclase	GO:0009507, GO:0016853
Allene oxide cyclase 3, chloroplastic	GO:0009507, GO:0016853
Heat shock-like protein, putative	GO:0009507, GO:0019538
Light-harvesting complex I chlorophyll A/B-binding protein	GO:0009522, GO:0009523, GO:0009535, GO:0015979, GO:0016021, GO:0016168, GO:0018298
Short-chain dehydrogenase/reductase	GO:0009536, GO:0010304, GO:0015996, GO:0016021, GO:0034256, GO:0055114
Stay Green Like	GO:0009658, GO:0016021
Response to low sulfur protein, putative	GO:0009658, GO:0031347, GO:0045893
Cytokinin oxidase/dehydrogenase-like protein	GO:0009690, GO:0016614, GO:0019139, GO:0050660, GO:0055114
Organic cation/carnitine transporter	GO:0009705, GO:0016021, GO:0022857, GO:0055085, GO:0070417
SAUR-like auxin-responsive family protein	GO:0009733
Auxin-induced protein-like protein	GO:0009733
Auxin canalization protein	GO:0009734, GO:0010087, GO:0010305
Basic helix loop helix (BHLH) family transcription factor	GO:0009738, GO:0009963, GO:0045893, GO:2000068, GO:0051090, GO:0043619, GO:0009737, GO:0010200, GO:0009269, GO:0009753, GO:0009611, GO:0006351, GO:0003677, GO:0046983, GO:0043565, GO:0003700, GO:0005634
Seed maturation protein	GO:0009793
GRAM domain protein/ABA-responsive-like protein	GO:0009793, GO:0010029, GO:0098755
Chalcone-flavonone isomerase family protein	GO:0009813, GO:0045430
Epidermal patterning factor	GO:0010052, GO:0016021, GO:0019901, GO:2000122
LOB domain protein	GO:0010089, GO:0010199
COBRA-like protein 2	GO:0010215, GO:0016049, GO:0031225
Anthranilate synthase alpha 1	GO:0010600, GO:0000162, GO:0004049, GO:0046872GO:0009507
Molybdate transporter 1-like protein	GO:0015098, GO:0015689, GO:0016021
Boron transporter-like protein	GO:0015698, GO:0016021
Amino acid transporter	GO:0016021
Cellulose synthase-like protein A1	GO:0016021
DnaJ heat shock amino-terminal domain protein	GO:0016021
Fasciclin domain protein	GO:0016021
F-box plant-like protein, putative	GO:0016021
LAG1 longevity assurance-like protein	GO:0016021
Late embryogenesis abundant hydroxyproline-rich glycoprotein	GO:0016021
Late embryogenesis abundant protein	GO:0016021
Nodulin-like/MFS transporter	GO:0016021
Pmr5/Cas1p GDSL/SGNH-like acyl-esterase family protein	GO:0016021
PQ-loop protein/transmembrane family protein	GO:0016021
Transmembrane protein	GO:0016021
Transmembrane protein, putative	GO:0016021
GASA/GAST/Snakin	GO:0016021
Myosin heavy chain-like protein	GO:0016021
Mediator of RNA polymerase II transcription subunit 33A	GO:0016021, GO:0016592, GO:2000762
Cellulose synthase-like protein D3	GO:0016021, GO:0016760, GO:0030244, GO:0071555
Lipase	GO:0016021, GO:0016787, GO:0006629
GDSL esterase/lipase	GO:0016021, GO:0016788
Polyol/monosaccharide transporter 1	GO:0016021, GO:0022891, GO:0055085
Chitinase / Hevein / PR-4 / Wheatwin2	GO:0016021, GO:0042742, GO:0050832
Fasciclin-like arabinogalactan protein	GO:0016021, GO:0046658
Auxin-induced protein 5NG4-like protein	GO:0016021, GO:0055085
Nodulin MtN21/EamA-like transporter family protein	GO:0016021, GO:0055085
OPT family oligopeptide transporter	GO:0016021, GO:0055085
Patatin	GO:0016042, GO:0016787
Cysteine-rich RLK (Receptor-like kinase) protein	GO:0016301, GO:0016310
Kinesin-like protein	GO:0016301, GO:0016310
Membrane-associated kinase regulator-like protein, putative	GO:0016301, GO:0016310
1-aminocyclopropane-1-carboxylate oxidase	GO:0016491, GO:0046872, GO:0055114
1-aminocyclopropane-1-carboxylate oxidase-like protein	GO:0016491, GO:0046872, GO:0055114
2OG-Fe(II) oxygenase family oxidoreductase	GO:0016491, GO:0046872, GO:0055114
Short-chain alcohol dehydrogenase SAD-C	GO:0016491, GO:0055114
FAD-binding berberine family protein	GO:0016614, GO:0050660, GO:0055114
Glycosyltransferase	GO:0016740
Anthocyanin 5-aromatic acyltransferase	GO:0016747
Epoxide hydrolase	GO:0016787
Nudix hydrolase-like protein	GO:0016787
Endo-1,3-1,4-beta-D-glucanase-like protein	GO:0016787
Epoxide hydrolase-like protein	GO:0016787
Serine decarboxylase	GO:0016831, GO:0030170, GO:0019752
Alpha-1,4-glucan-protein synthase [UDP-forming]-like protein	GO:0016866, GO:0030244
Ubiquitin-protein ligase, putative	GO:0016874
Non-symbiotic hemoglobin 1 (MEDsa GLB1)	GO:0019825, GO:0020037, GO:0046872
Lectin	GO:0030246
Pectate lyase	GO:0030570, GO:0045490, GO:0046872
DnaJ heat shock family protein	GO:0031204, GO:0008565, GO:0005783, GO:0005794, GO:0030176, GO:0005739, GO:0005886
Lipid transfer protein	GO:0042335, GO:0046658
Disease resistance response protein	GO:0042349, GO:1901599
TMV resistance protein N	GO:0043531, GO:0006952, GO:0007165
Transcription factor bZIP88	GO:0043565, GO:0003700
Glutelin type-B-like protein	GO:0045735
Alpha-L-arabinofuranosidase	GO:0046373, GO:0046556
Putative zinc finger protein	GO:0046872
2-oxoglutarate-dependent dioxygenase	GO:0046872, GO:0051213, GO:0055114
Transcription factor bHLH122-like protein	GO:0046983
BHLH domain class transcription factor	GO:0046983
4-hydroxy-4-methyl-2-oxoglutarate aldolase	GO:0051252, GO:0047443, GO:0046872, GO:0008168, GO:0008948, GO:0008428
EPIDERMAL PATTERNING FACTOR-like protein 9	GO:2000123
Acyl-CoA dehydrogenase family protein	GO:0006631, GO:0048767, GO:0003995, GO:0050660, GO:0005777
Aldo/keto reductase	-
Alpha-L-arabinofuranosidase 1	GO:0005975GO:0004553GO:0009505, GO:0005578
ATPase 3	GO:0005524, GO:0000287, GO:0004012, GO:0016021
B3 domain-containing protein	GO:0006355, GO:0006351, GO:0003677, GO:0005634
Cationic amino acid transporter 2 isoform 1	GO:0015171, GO:0016021
Cyclin-like F-box protein	-
Cytochrome P450 88D6	-
Disease resistance-responsive, dirigent domain protein	GO:0048046
Disease-resistance response protein 49	GO:0006952, GO:0009607
DNA polymerase III, epsilon subunit-like protein	-
Double-stranded RNA-binding domain (DsRBD) containing protein, putative	-
E3 ubiquitin-protein ligase HERC2-like protein	GO:0046872
Early light-induced protein, chloroplastic (ELIP) (Precursor)	GO:0031969, GO:0016021
Enod93 protein	-
Family 31 glycosyl hydrolase, alpha-glucosidase	-
F-box/RNI superfamily protein, putative	-
Glutathione S-transferase tau	GO:0016740
Glycosyltransferase family 2 protein	GO:0071555, GO:0016757, GO:0016740, GO:0000139, GO:0016021
Group 3 LEA protein	-
Late embryogenesis abundant domain protein, putative	-
LRR and ubiquitin-like domain plant-like protein	-
LURP-one-like protein	GO:0016021
Mitochondrial carnitine/acylcarnitine carrier-like protein	GO:0055085, GO:0016021
Myosin heavy chain	-
NAC transcription factor	GO:0006355, GO:0006351, GO:0003677, GO:0016021, GO:0005634
Nodule lectin (PsNlec-1) (Precursor)	GO:0044403, GO:0030246, GO:0043662, GO:0043661
Polygalacturonase inhibiting protein	-
Polygalacturonase non-catalytic protein	-
Polyprotein	-
Putative glycerophosphoryl diester phosphodiesterase 3	-
Putative phosphatidylinositol 4-kinase type 2-beta	GO:0046854, GO:0048015, GO:0016301, GO:0005622
Putative respiratory burst oxidase-like protein C	GO:0005509, GO:0016174, GO:0004601, GO:0016021, GO:0005886
Ribosomal RNA large subunit methyltransferase J	GO:0006364, GO:0051536, GO:0008173, GO:0005737
RING-H2 finger protein ATL4J	GO:0005524, GO:0004672, GO:0016021
RNA splicing protein mrs2, mitochondrial, putative	-
Senescence/dehydration-associated-like protein	-
Short-chain dehydrogenase/reductase family protein	GO:0016491
Sieve element occlusion b	-
Smg-4/UPF3 family protein	-
TIFY-like protein	-
Transcription factor-like protein	-
Transcription regulators protein	-
Trihelix transcription factor GT-3a, putative	-
