# Supplementary material for: Omics Path to Increasing Productivity in Less-Studied Crops Under Changing Climate—Lentil a Case Study
Source: Front Plant Sci. 2022 May 9;13:813985. doi: 10.3389/fpls.2022.813985 (PMC9125188; doi:10.3389/fpls.2022.813985)
Supplement: Supplementary file 2 [file Table_2.XLSX]

## Sheet: Sheet1
Supplementary Table 2. Common set of proteins obtained from lentil seed proteomes
Common protein present in seed proteome	Accession
albumin-2 (PA2)	gi113570
allergen Len c 1.0101	gi29539109
allergen Len c 1.0101	gi29539109
allergen Len c 1.0102	gi29539111
catalase	gi57339044
convicilin	gi1297070
convicilin	gi1297070
convicilin	gi1297070
F1 ATPase	gi2116558
ferritin	gi1052778
lectin	gi110611256
lectin	gi110611256
lectin	gi110611256
lectin, beta chain	gi75331682
legumin A	gi225043
legumin A	gi225043
legumin A	gi225043
legumin A2	gi126161
legumin B	gi479104
legumin J	gi126170
legumin K	gi282925
legumin K alpha and beta chain	gi126171
legumin precursor	gi553082
legumin propolypeptide alpha chain	gi259474
legumin, alpha and beta subunit	gi6273402
legumin, type B	gi542002
maturase K	gi27805509
Mn-superoxide dismutase 2	gi11967889
P54 protein	gi2765097
provicilin precursor	gi82173888
provicilin, type A	gi137579
provicilin, type B	gi137581
PsHSP71.2	gi562006
translational elongation factor 1 subunit beta	gi38232568
trypsin/chymotrypsin Bowman-Birk Inhibitor	gi159163726
vicilin	gi137582
vicilin	gi137582
vicilin	gi137582
vicilin 47k	gi75184070
vicilin 47k precursor	gi7339555
vicilin precursor	gi758248
vicilin precursor	gi758248
vicilin precursor	gi758248
