# Supplementary material for: Omics Path to Increasing Productivity in Less-Studied Crops Under Changing Climate—Lentil a Case Study
Source: Front Plant Sci. 2022 May 9;13:813985. doi: 10.3389/fpls.2022.813985 (PMC9125188; doi:10.3389/fpls.2022.813985)
Supplement: Supplementary file 3 [file Table_3.XLSX]

## Sheet: Sheet1
Supplementary Table 3. Common set of metabolites obtained in intraspecies and interspecies metabolite profiling.
Intraspecies metabolites involved in salinity and drought stress	Interspecies metabolites
Polyamines	Organic acids
Cadaverine	Citric/isocitric acid
Putrescine	Citric/isocitric acid
Organic acids	p-hydroxybenzyltartaric acid (Piscidic acid)
Phosphoric acid	Flavonol/Flavone/Flavan derivatives
Pyroglutamic acid	(Epi) Catechin-hexoside
5-Aminovaleric acid	Apigenin-C-dihexosyl-O-pentosyl-hexouronide
Citric acid	Kaempferol-di-O-rutinoside
Fumaric acid	Chrysoeriol-C, O-di-hexosylpentoside
Glyceric acid	Kaempferol-3-O-rutinoside 7-O-hexoside.
Isocitric acid	Luteolin-O-hexoside
Malonic acid	Kaempferol-O-hexoside
Nicotinic acid	Apigenin-O-hexoside
Pyruvic acid	Quercetin-O-hexoside
Succinic acid	Luteolin-O-rhamnoside
Sugars and polyols	Luteolin
myo-Inositol	Kaempferol
Glucose	Sugars and polyols
Fructose	Stachyose
Amino acids	Gallactotriose
β-Alanine	Unknown trisaccharide
Asparagine	Terpene glycoside
Glutamic acid	Unknown (C24H37O12)
Glycine
Lysine
Phenylalanine
Proline
Serine
Tryptophan
Valine
Others
Urea
Cellobiose
Galactinol
Maltose
Raffinose
